# Supplementary material for: ﻿Four new species of Cryptothecia (Arthoniaceae, Ascomycota) and Myriostigma (Arthoniaceae, Ascomycota) from China, based on morphology and molecular phylogeny
Source: MycoKeys. 2025 Mar 5;114:367–83. doi: 10.3897/mycokeys.114.139180 (PMC11905050; doi:10.3897/mycokeys.114.139180)
Supplement: XML Treatment for Cryptothecia disjecta [file mycokeys.114.139180-treatment1.xml]

<!DOCTYPE tp:taxon-treatment
  PUBLIC "-//TaxonX//DTD Taxonomic Treatment Publishing DTD v0 20100105//EN" "tax-treatment-NSO.dtd">
<tp:taxon-treatment xmlns:tp="http://www.plazi.org/taxpub"><tp:treatment-meta><kwd-group><label>Taxon classification</label><kwd>
                <named-content content-type="kingdom">Fungi</named-content>
              </kwd><kwd>
                <named-content content-type="order">Arthoniales</named-content>
              </kwd><kwd>
                <named-content content-type="family">Arthoniaceae</named-content>
              </kwd></kwd-group><mixed-citation publication-type="journal"><person-group><name><surname>Xue</surname><given-names>Junxia</given-names></name><name><surname>Yang</surname><given-names>Zihao</given-names></name><name><surname>Li</surname><given-names>Ruotong</given-names></name><name><surname>Zhang</surname><given-names>Lulu</given-names></name></person-group><article-title>﻿Four new species of <italic><tp:taxon-name><tp:taxon-name-part taxon-name-part-type="genus" reg="Cryptothecia">Cryptothecia</tp:taxon-name-part></tp:taxon-name></italic> (<tp:taxon-name><tp:taxon-name-part taxon-name-part-type="family">Arthoniaceae</tp:taxon-name-part></tp:taxon-name>, <tp:taxon-name><tp:taxon-name-part taxon-name-part-type="phylum">Ascomycota</tp:taxon-name-part></tp:taxon-name>) and <italic><tp:taxon-name><tp:taxon-name-part taxon-name-part-type="genus" reg="Myriostigma">Myriostigma</tp:taxon-name-part></tp:taxon-name></italic> (<tp:taxon-name><tp:taxon-name-part taxon-name-part-type="family">Arthoniaceae</tp:taxon-name-part></tp:taxon-name>, <tp:taxon-name><tp:taxon-name-part taxon-name-part-type="phylum">Ascomycota</tp:taxon-name-part></tp:taxon-name>) from China, based on morphology and molecular phylogeny</article-title><source>MycoKeys</source><day>05</day><month>03</month><year>2025</year><volume>114</volume><fpage>367</fpage><lpage>383</lpage><pub-id pub-id-type="doi">10.3897/mycokeys.114.139180</pub-id></mixed-citation></tp:treatment-meta><tp:nomenclature><label>﻿</label><tp:taxon-name>
              <object-id xmlns:xlink="http://www.w3.org/1999/xlink" content-type="arpha" xlink:type="simple">97D8EE49-011D-5432-ACDE-6A13A38A6173</object-id>
              <tp:taxon-name-part taxon-name-part-type="genus" reg="Cryptothecia">Cryptothecia</tp:taxon-name-part>
              <tp:taxon-name-part taxon-name-part-type="species" reg="disjecta">disjecta</tp:taxon-name-part>
              <object-id xmlns:xlink="http://www.w3.org/1999/xlink" content-type="mycobank" xlink:type="simple">855064</object-id>
            </tp:taxon-name><tp:taxon-authority>J.X. Xue &amp; Lu L. Zhang</tp:taxon-authority><tp:taxon-status xmlns:xlink="http://www.w3.org/1999/xlink" xlink:type="simple">sp. nov.</tp:taxon-status><xref ref-type="fig" rid="F2">Fig. 2</xref></tp:nomenclature><tp:treatment-sec sec-type="diagnosis" id="SECID0EI5BG"><title>Diagnosis.</title><p>The new species is distinguished from other <italic><tp:taxon-name><tp:taxon-name-part taxon-name-part-type="genus" reg="Cryptothecia">Cryptothecia</tp:taxon-name-part></tp:taxon-name></italic> species by its verrucose pseudisidia, which are loosely scattered on the thallus. The upper parts of the pseudisidia are white or have darker dots.</p></tp:treatment-sec><tp:treatment-sec sec-type="material" id="SECID0EV5BG"><title>Type.</title><p>China • Hainan Province, Baoting Li and Miao Autonomous County, Qixianling Hot Spring National Forest Park, <named-content xmlns:xlink="http://www.w3.org/1999/xlink" content-type="dwc:verbatimCoordinates" xlink:type="simple"><named-content content-type="geo-json" specific-use="{&#34;type&#34;:&#34;Point&#34;,&#34;coordinates&#34;:[109.696644,18.704008]}" id="NCID0E55BG" xlink:type="simple">18°42'14.43"N, 109°41'47.92"E</named-content></named-content>, alt. 325 m, on the bark of trees, 8 March 2023, J.X. Xue et al. 20230146 (<named-content xmlns:xlink="http://www.w3.org/1999/xlink" content-type="dwc:institutional_code" xlink:title="Shandong Normal University" xlink:href="http://grbio.org/institution/shandong-normal-university" xlink:type="simple">SDNU</named-content>, holotype).</p></tp:treatment-sec><tp:treatment-sec sec-type="description" id="SECID0EI6BG"><title>Description.</title><p><bold><italic>Thallus</italic></bold> corticolous, up to 15 cm in diameter, ecorticate, cottony, dull, pale green, loosely attached to the substrate. <bold><italic>Pseudisidia</italic></bold> verrucose, loosely scattered on the thallus, upper parts white or with darker dots, and most pseudisidia have few projecting hyphae, 0.13–0.26 × 0.13–0.22 mm. <bold><italic>Prothallus</italic></bold> is usually distinct, thin, whitish byssoid, mainly composed of interwoven and radiating hyphae, 1.1–1.5 mm wide. <bold><italic>Medulla</italic></bold> white, with calcium oxalate crystals. <bold><italic>Photobionts</italic></bold> trentepohlioid, cells elliptical to oblong, single or aggregate into bundles, 10–23 × 7–18 µm. <bold><italic>Hyphae</italic></bold> 1–2.5 µm wide.</p><fig id="F2" position="float" orientation="portrait"><object-id xmlns:xlink="http://www.w3.org/1999/xlink" content-type="doi" xlink:type="simple">10.3897/mycokeys.114.139180.figure2</object-id><object-id xmlns:xlink="http://www.w3.org/1999/xlink" content-type="arpha" xlink:type="simple">5D955183-F79A-5C69-82D7-7376C4CCF1C6</object-id><label>Figure 2.</label><caption><p><italic><tp:taxon-name><tp:taxon-name-part taxon-name-part-type="genus" reg="Cryptothecia">Cryptothecia</tp:taxon-name-part><tp:taxon-name-part taxon-name-part-type="species" reg="disjecta">disjecta</tp:taxon-name-part></tp:taxon-name></italic> (<named-content xmlns:xlink="http://www.w3.org/1999/xlink" content-type="dwc:institutional_code" xlink:title="Shandong Normal University" xlink:href="http://grbio.org/institution/shandong-normal-university" xlink:type="simple">SDNU</named-content> 20230144, type) <bold>A</bold> thallus and prothallus <bold>B</bold> pseudisidia. Scale bars: 500 µm (<bold>A</bold>); 200 µm (<bold>B</bold>).</p></caption><graphic xmlns:xlink="http://www.w3.org/1999/xlink" xlink:href="mycokeys-114-367-g002.jpg" position="float" orientation="portrait" xlink:type="simple" id="oo_1270390.jpg"><uri content-type="original_file" xlink:type="simple">https://binary.pensoft.net/fig/1270390</uri></graphic></fig><p><bold><italic>Asci and pycnidia</italic></bold> were not observed.</p></tp:treatment-sec><tp:treatment-sec sec-type="chemistry" id="SECID0EICAI"><title>Chemistry.</title><p>thallus C+ red, K+ pale yellow, P–, UV+ pale grey-white; medulla and paraphysoids I+ sky-blue. <abbrev xmlns:xlink="http://www.w3.org/1999/xlink" xlink:title="thin layer chromatography" id="ABBRID0EOCAI" xlink:type="simple">TLC</abbrev>: gyrophoric acid and lecanoric acid.</p></tp:treatment-sec><tp:treatment-sec sec-type="etymology" id="SECID0ESCAI"><title>Etymology.</title><p>The epithet refers to its pseudisidia, which are verrucose and loosely distributed across the thallus.</p></tp:treatment-sec><tp:treatment-sec sec-type="ecology" id="SECID0EXCAI"><title>Ecology and distribution.</title><p>This species is found only in China on the bark of trees in a humid tropical forest in Hainan Province.</p></tp:treatment-sec><tp:treatment-sec sec-type="notes" id="SECID0E3CAI"><title>Notes.</title><p>Morphologically, <italic><tp:taxon-name><tp:taxon-name-part taxon-name-part-type="genus" reg="Cryptothecia">Cryptothecia</tp:taxon-name-part><tp:taxon-name-part taxon-name-part-type="species" reg="disjecta">disjecta</tp:taxon-name-part></tp:taxon-name></italic> is similar to both <italic><tp:taxon-name><tp:taxon-name-part taxon-name-part-type="genus" reg="Herpothallon">Herpothallon</tp:taxon-name-part></tp:taxon-name></italic> and <italic><tp:taxon-name><tp:taxon-name-part taxon-name-part-type="genus" reg="Cryptothecia">Cryptothecia.</tp:taxon-name-part></tp:taxon-name></italic> However, we describe <italic><tp:taxon-name><tp:taxon-name-part taxon-name-part-type="genus" reg="Cryptothecia">C.</tp:taxon-name-part><tp:taxon-name-part taxon-name-part-type="species" reg="disjecta">disjecta</tp:taxon-name-part></tp:taxon-name></italic> on the basis of its morphological and chemical characteristics and assign it to <italic><tp:taxon-name><tp:taxon-name-part taxon-name-part-type="genus" reg="Cryptothecia">Cryptothecia</tp:taxon-name-part></tp:taxon-name></italic> on the basis of sequencing (<xref ref-type="bibr" rid="B5">Aptroot et al. 2024</xref>). <italic><tp:taxon-name><tp:taxon-name-part taxon-name-part-type="genus" reg="Cryptothecia">Cryptothecia</tp:taxon-name-part><tp:taxon-name-part taxon-name-part-type="species" reg="disjecta">disjecta</tp:taxon-name-part></tp:taxon-name></italic> is similar to <italic><tp:taxon-name><tp:taxon-name-part taxon-name-part-type="genus" reg="Cryptothecia">C.</tp:taxon-name-part><tp:taxon-name-part taxon-name-part-type="species" reg="eungellae">eungellae</tp:taxon-name-part></tp:taxon-name></italic> G. Thor, as they both have whitish byssoid prothallus, I+ sky-blue medulla and C+ red thallus, but <italic><tp:taxon-name><tp:taxon-name-part taxon-name-part-type="genus" reg="Cryptothecia">C.</tp:taxon-name-part><tp:taxon-name-part taxon-name-part-type="species" reg="eungellae">eungellae</tp:taxon-name-part></tp:taxon-name></italic> has 1-spored asci, muriform ascospores, and gyrophoric acid and norstictic acid as secondary metabolites (<xref ref-type="bibr" rid="B25">Thor 1997</xref>; <xref ref-type="bibr" rid="B10">Jagadeesh Ram and Sinha 2016</xref>).</p><p>Phylogenetically, <italic><tp:taxon-name><tp:taxon-name-part taxon-name-part-type="genus" reg="Cryptothecia">Cryptothecia</tp:taxon-name-part><tp:taxon-name-part taxon-name-part-type="species" reg="disjecta">disjecta</tp:taxon-name-part></tp:taxon-name></italic> is clustered with <italic><tp:taxon-name><tp:taxon-name-part taxon-name-part-type="genus" reg="Cryptothecia">C.</tp:taxon-name-part><tp:taxon-name-part taxon-name-part-type="species" reg="bartlettii">bartlettii</tp:taxon-name-part></tp:taxon-name></italic> G. Thor. They both have cottony thallus, whitish byssoid prothallus and C+ red thallus, but <italic><tp:taxon-name><tp:taxon-name-part taxon-name-part-type="genus" reg="Cryptothecia">C.</tp:taxon-name-part><tp:taxon-name-part taxon-name-part-type="species" reg="bartlettii">bartlettii</tp:taxon-name-part></tp:taxon-name></italic> has delimited ascigerous areas (developing in the thallus centre and covered with globose isidia-like structures), 1-spored asci and muriform ascospores (<xref ref-type="bibr" rid="B25">Thor 1997</xref>).</p></tp:treatment-sec><tp:treatment-sec sec-type="material" id="SECID0EKHAI"><title>Additional specimens examined.</title><p>China • Hainan Province, Baoting Li and Miao Autonomous County, Qixianling Hot Spring National Forest Park, <named-content xmlns:xlink="http://www.w3.org/1999/xlink" content-type="dwc:verbatimCoordinates" xlink:type="simple"><named-content content-type="geo-json" specific-use="{&#34;type&#34;:&#34;Point&#34;,&#34;coordinates&#34;:[109.696644,18.704008]}" id="NCID0ETHAI" xlink:type="simple">18°42'14.43"N, 109°41'47.92"E</named-content></named-content>, alt. 325 m, on the bark of trees, 8 March 2023, J.X. Xue et al. 20230144 (<named-content xmlns:xlink="http://www.w3.org/1999/xlink" content-type="dwc:institutional_code" xlink:title="Shandong Normal University" xlink:href="http://grbio.org/institution/shandong-normal-university" xlink:type="simple">SDNU</named-content>); • <italic>ibid</italic>., 20230145 (<named-content xmlns:xlink="http://www.w3.org/1999/xlink" content-type="dwc:institutional_code" xlink:title="Shandong Normal University" xlink:href="http://grbio.org/institution/shandong-normal-university" xlink:type="simple">SDNU</named-content>).</p></tp:treatment-sec><ref-list><ref id="B5"><mixed-citation xmlns:xlink="http://www.w3.org/1999/xlink" xlink:type="simple"><person-group><name name-style="western"><surname>Aptroot</surname><given-names>A</given-names></name><name name-style="western"><surname>Cáceres</surname><given-names>MES</given-names></name><name name-style="western"><surname>dos Santos</surname><given-names>LA</given-names></name></person-group> (<year>2024</year>) <article-title>The taxonomy of sterile <tp:taxon-name><tp:taxon-name-part taxon-name-part-type="family">Arthoniaceae</tp:taxon-name-part></tp:taxon-name> from Brazil: White crusts on overhanging tropical trees can be named.</article-title><source>Lichenologist</source><volume>56</volume>(<issue>1</issue>): <fpage>1</fpage>–<lpage>13</lpage>. <ext-link xlink:href="10.1017/S0024282924000021" ext-link-type="doi" xlink:type="simple">https://doi.org/10.1017/S0024282924000021</ext-link></mixed-citation></ref><ref id="B25"><mixed-citation xmlns:xlink="http://www.w3.org/1999/xlink" xlink:type="simple"><person-group><name name-style="western"><surname>Thor</surname><given-names>G</given-names></name></person-group> (<year>1997</year>) <article-title>The genus <italic><tp:taxon-name><tp:taxon-name-part taxon-name-part-type="genus">Cryptothecia</tp:taxon-name-part></tp:taxon-name></italic> in Australia and New Zealand and the circumscription of the genus.</article-title><source>Symbolae Botanicae Upsalienses</source><volume>32</volume>(<issue>1</issue>): <fpage>267</fpage>–<lpage>289</lpage>.</mixed-citation></ref><ref id="B10"><mixed-citation xmlns:xlink="http://www.w3.org/1999/xlink" xlink:type="simple"><person-group><name name-style="western"><surname>Jagadeesh Ram</surname><given-names>TAM</given-names></name><name name-style="western"><surname>Sinha</surname><given-names>GP</given-names></name></person-group> (<year>2016</year>) <article-title>A world key to <italic><tp:taxon-name><tp:taxon-name-part taxon-name-part-type="genus">Cryptothecia</tp:taxon-name-part></tp:taxon-name></italic> and <italic><tp:taxon-name><tp:taxon-name-part taxon-name-part-type="genus">Myriostigma</tp:taxon-name-part></tp:taxon-name></italic> (<tp:taxon-name><tp:taxon-name-part taxon-name-part-type="family">Arthoniaceae</tp:taxon-name-part></tp:taxon-name>), with new species and new records from the Andaman and Nicobar Islands, India.</article-title><source>Phytotaxa</source><volume>266</volume>(<issue>2</issue>): <fpage>103</fpage>–<lpage>114</lpage>. <ext-link xlink:href="10.11646/phytotaxa.266.2.4" ext-link-type="doi" xlink:type="simple">https://doi.org/10.11646/phytotaxa.266.2.4</ext-link></mixed-citation></ref></ref-list></tp:taxon-treatment>
