# Supplementary material for: ﻿Four new species of Cryptothecia (Arthoniaceae, Ascomycota) and Myriostigma (Arthoniaceae, Ascomycota) from China, based on morphology and molecular phylogeny
Source: MycoKeys. 2025 Mar 5;114:367–83. doi: 10.3897/mycokeys.114.139180 (PMC11905050; doi:10.3897/mycokeys.114.139180)
Supplement: XML Treatment for Cryptothecia sorediatum [file mycokeys.114.139180-treatment2.xml]

<!DOCTYPE tp:taxon-treatment
  PUBLIC "-//TaxonX//DTD Taxonomic Treatment Publishing DTD v0 20100105//EN" "tax-treatment-NSO.dtd">
<tp:taxon-treatment xmlns:tp="http://www.plazi.org/taxpub"><tp:treatment-meta><kwd-group><label>Taxon classification</label><kwd>
                <named-content content-type="kingdom">Fungi</named-content>
              </kwd><kwd>
                <named-content content-type="order">Arthoniales</named-content>
              </kwd><kwd>
                <named-content content-type="family">Arthoniaceae</named-content>
              </kwd></kwd-group><mixed-citation publication-type="journal"><person-group><name><surname>Xue</surname><given-names>Junxia</given-names></name><name><surname>Yang</surname><given-names>Zihao</given-names></name><name><surname>Li</surname><given-names>Ruotong</given-names></name><name><surname>Zhang</surname><given-names>Lulu</given-names></name></person-group><article-title>﻿Four new species of <italic><tp:taxon-name><tp:taxon-name-part taxon-name-part-type="genus" reg="Cryptothecia">Cryptothecia</tp:taxon-name-part></tp:taxon-name></italic> (<tp:taxon-name><tp:taxon-name-part taxon-name-part-type="family">Arthoniaceae</tp:taxon-name-part></tp:taxon-name>, <tp:taxon-name><tp:taxon-name-part taxon-name-part-type="phylum">Ascomycota</tp:taxon-name-part></tp:taxon-name>) and <italic><tp:taxon-name><tp:taxon-name-part taxon-name-part-type="genus" reg="Myriostigma">Myriostigma</tp:taxon-name-part></tp:taxon-name></italic> (<tp:taxon-name><tp:taxon-name-part taxon-name-part-type="family">Arthoniaceae</tp:taxon-name-part></tp:taxon-name>, <tp:taxon-name><tp:taxon-name-part taxon-name-part-type="phylum">Ascomycota</tp:taxon-name-part></tp:taxon-name>) from China, based on morphology and molecular phylogeny</article-title><source>MycoKeys</source><day>05</day><month>03</month><year>2025</year><volume>114</volume><fpage>367</fpage><lpage>383</lpage><pub-id pub-id-type="doi">10.3897/mycokeys.114.139180</pub-id></mixed-citation></tp:treatment-meta><tp:nomenclature><label>﻿</label><tp:taxon-name>
              <object-id xmlns:xlink="http://www.w3.org/1999/xlink" content-type="arpha" xlink:type="simple">73062017-1A15-5128-B1FB-098533134A32</object-id>
              <tp:taxon-name-part taxon-name-part-type="genus" reg="Cryptothecia">Cryptothecia</tp:taxon-name-part>
              <tp:taxon-name-part taxon-name-part-type="species" reg="sorediatum">sorediatum</tp:taxon-name-part>
              <object-id xmlns:xlink="http://www.w3.org/1999/xlink" content-type="mycobank" xlink:type="simple">855065</object-id>
            </tp:taxon-name><tp:taxon-authority>J.X. Xue &amp; Lu L. Zhang</tp:taxon-authority><tp:taxon-status xmlns:xlink="http://www.w3.org/1999/xlink" xlink:type="simple">sp. nov.</tp:taxon-status><xref ref-type="fig" rid="F3">Fig. 3</xref></tp:nomenclature><tp:treatment-sec sec-type="diagnosis" id="SECID0ESJAI"><title>Diagnosis.</title><p>The new species differs from other species of <italic><tp:taxon-name><tp:taxon-name-part taxon-name-part-type="genus" reg="Cryptothecia">Cryptothecia</tp:taxon-name-part></tp:taxon-name></italic> in its soralia and I– medulla.</p></tp:treatment-sec><tp:treatment-sec sec-type="material" id="SECID0E6JAI"><title>Type.</title><p>China • Yunnan Province, Xishuangbanna Dai Nationality Autonomous Prefecture, Jinghong City, Jinuo Mountain, Jinuo Ethnic Township, <named-content xmlns:xlink="http://www.w3.org/1999/xlink" content-type="dwc:verbatimCoordinates" xlink:type="simple"><named-content content-type="geo-json" specific-use="{&#34;type&#34;:&#34;Point&#34;,&#34;coordinates&#34;:[101.192511,21.914517]}" id="NCID0EIKAI" xlink:type="simple">21°54'52.26"N, 101°11'33.04"E</named-content></named-content>, alt. 630 m, on the bark of trees, 3 March 2023, L.L. Liu et al. 20230379 (<named-content xmlns:xlink="http://www.w3.org/1999/xlink" content-type="dwc:institutional_code" xlink:title="Shandong Normal University" xlink:href="http://grbio.org/institution/shandong-normal-university" xlink:type="simple">SDNU</named-content>, holotype).</p></tp:treatment-sec><tp:treatment-sec sec-type="description" id="SECID0ESKAI"><title>Description.</title><p><bold><italic>Thallus</italic></bold> corticolous, up to 4 cm in diameter, ecorticate, cottony, dull, pale green, firmly attached to the substrate. <bold><italic>Soralia</italic></bold> globose, with many calcium oxalate crystals, 0.07–0.2 × 0.07–0.2 µm. <bold><italic>Prothallus</italic></bold> is usually distinct, thick, whitish byssoid, mainly composed of interwoven and radiating hyphae, 0.9–1.7 mm wide. <bold><italic>Medulla</italic></bold> white, with calcium oxalate crystals. <bold><italic>Photobionts</italic></bold> trentepohlioid, cells rounded to elliptical, single or aggregate into bundles, 7–12 × 6–12 µm. <bold><italic>Hyphae</italic></bold> 1–2.5 µm wide.</p><fig id="F3" position="float" orientation="portrait"><object-id xmlns:xlink="http://www.w3.org/1999/xlink" content-type="doi" xlink:type="simple">10.3897/mycokeys.114.139180.figure3</object-id><object-id xmlns:xlink="http://www.w3.org/1999/xlink" content-type="arpha" xlink:type="simple">C3FBB24F-0058-597B-A129-9B6091D7ED7C</object-id><label>Figure 3.</label><caption><p><italic><tp:taxon-name><tp:taxon-name-part taxon-name-part-type="genus" reg="Cryptothecia">Cryptothecia</tp:taxon-name-part><tp:taxon-name-part taxon-name-part-type="species" reg="sorediatum">sorediatum</tp:taxon-name-part></tp:taxon-name></italic> (<named-content xmlns:xlink="http://www.w3.org/1999/xlink" content-type="dwc:institutional_code" xlink:title="Shandong Normal University" xlink:href="http://grbio.org/institution/shandong-normal-university" xlink:type="simple">SDNU</named-content> 20230377, type) <bold>A</bold> thallus and prothallus <bold>B</bold> soralia. Scale bars: 500 µm (<bold>A, B</bold>).</p></caption><graphic xmlns:xlink="http://www.w3.org/1999/xlink" xlink:href="mycokeys-114-367-g003.jpg" position="float" orientation="portrait" xlink:type="simple" id="oo_1270391.jpg"><uri content-type="original_file" xlink:type="simple">https://binary.pensoft.net/fig/1270391</uri></graphic></fig><p><bold><italic>Asci and pycnidia</italic></bold> were not observed.</p></tp:treatment-sec><tp:treatment-sec sec-type="chemistry" id="SECID0EKNAI"><title>Chemistry.</title><p>thallus C+ red, K–, P–, UV+ pale grey-white; medulla and paraphysoids I–. <abbrev xmlns:xlink="http://www.w3.org/1999/xlink" xlink:title="thin layer chromatography" id="ABBRID0EQNAI" xlink:type="simple">TLC</abbrev>: gyrophoric acid and lecanoric acid.</p></tp:treatment-sec><tp:treatment-sec sec-type="etymology" id="SECID0EUNAI"><title>Etymology.</title><p>The epithet refers to the presence of soralia on its thallus.</p></tp:treatment-sec><tp:treatment-sec sec-type="ecology" id="SECID0EZNAI"><title>Ecology and distribution.</title><p>This species is found only in China on the bark of trees in a humid tropical forest in Yunnan Province.</p></tp:treatment-sec><tp:treatment-sec sec-type="notes" id="SECID0E5NAI"><title>Notes.</title><p>Morphologically, <italic><tp:taxon-name><tp:taxon-name-part taxon-name-part-type="genus" reg="Cryptothecia">Cryptothecia</tp:taxon-name-part><tp:taxon-name-part taxon-name-part-type="species" reg="sorediatum">sorediatum</tp:taxon-name-part></tp:taxon-name></italic> is similar to <italic><tp:taxon-name><tp:taxon-name-part taxon-name-part-type="genus" reg="Cryptothecia">C.</tp:taxon-name-part><tp:taxon-name-part taxon-name-part-type="species" reg="bartlettii">bartlettii</tp:taxon-name-part></tp:taxon-name></italic> G. Thor, as they both have C+ red thallus and globose structures (<italic><tp:taxon-name><tp:taxon-name-part taxon-name-part-type="genus" reg="Cryptothecia">C.</tp:taxon-name-part><tp:taxon-name-part taxon-name-part-type="species" reg="sorediatum">sorediatum</tp:taxon-name-part></tp:taxon-name></italic> has globose soralia, and <italic><tp:taxon-name><tp:taxon-name-part taxon-name-part-type="genus" reg="Cryptothecia">C.</tp:taxon-name-part><tp:taxon-name-part taxon-name-part-type="species" reg="bartlettii">bartlettii</tp:taxon-name-part></tp:taxon-name></italic> has globose isidia-like structures) on their thallus, but <italic><tp:taxon-name><tp:taxon-name-part taxon-name-part-type="genus" reg="Cryptothecia">C.</tp:taxon-name-part><tp:taxon-name-part taxon-name-part-type="species" reg="bartlettii">bartlettii</tp:taxon-name-part></tp:taxon-name></italic> has I+ sky-blue medulla, 1-spored asci and muriform ascospores (<xref ref-type="bibr" rid="B25">Thor 1997</xref>).</p><p>Phylogenetically, <italic><tp:taxon-name><tp:taxon-name-part taxon-name-part-type="genus" reg="Cryptothecia">Cryptothecia</tp:taxon-name-part><tp:taxon-name-part taxon-name-part-type="species" reg="sorediatum">sorediatum</tp:taxon-name-part></tp:taxon-name></italic> is clustered with <italic><tp:taxon-name><tp:taxon-name-part taxon-name-part-type="genus" reg="Cryptothecia">C.</tp:taxon-name-part><tp:taxon-name-part taxon-name-part-type="species" reg="subnidulans">subnidulans</tp:taxon-name-part></tp:taxon-name></italic> Stirton, <italic><tp:taxon-name><tp:taxon-name-part taxon-name-part-type="genus" reg="Cryptothecia">C.</tp:taxon-name-part><tp:taxon-name-part taxon-name-part-type="species" reg="inexspectata">inexspectata</tp:taxon-name-part></tp:taxon-name></italic> G. Thor and <italic><tp:taxon-name><tp:taxon-name-part taxon-name-part-type="genus" reg="Cryptothecia">C.</tp:taxon-name-part><tp:taxon-name-part taxon-name-part-type="species" reg="striata">striata</tp:taxon-name-part></tp:taxon-name></italic> G. Thor. They all have a cottony thallus and whitish byssoid prothallus, but <italic><tp:taxon-name><tp:taxon-name-part taxon-name-part-type="genus" reg="Cryptothecia">C.</tp:taxon-name-part><tp:taxon-name-part taxon-name-part-type="species" reg="subnidulans">subnidulans</tp:taxon-name-part></tp:taxon-name></italic> has a C– thallus, muriform ascospores (69–90 × 29–44 µm) and psoromic acid as a secondary metabolite (<xref ref-type="bibr" rid="B25">Thor 1997</xref>). <italic><tp:taxon-name><tp:taxon-name-part taxon-name-part-type="genus" reg="Cryptothecia">C.</tp:taxon-name-part><tp:taxon-name-part taxon-name-part-type="species" reg="inexspectata">inexspectata</tp:taxon-name-part></tp:taxon-name></italic> has whitish ascigerous areas, I+ sky-blue medulla and muriform ascospores (33–50 × 16–22 µm) (<xref ref-type="bibr" rid="B25">Thor 1997</xref>). <italic><tp:taxon-name><tp:taxon-name-part taxon-name-part-type="genus" reg="Cryptothecia">C.</tp:taxon-name-part><tp:taxon-name-part taxon-name-part-type="species" reg="striata">striata</tp:taxon-name-part></tp:taxon-name></italic> has granular isidia-like structures on the thallus, I+ sky-blue medulla and muriform ascospores [(46–)55–70(–80) × (19–)23–29(–37) µm] (<xref ref-type="bibr" rid="B24">Thor 1991</xref>).</p></tp:treatment-sec><tp:treatment-sec sec-type="material" id="SECID0EDTAI"><title>Additional specimens examined.</title><p>China • Yunnan Province, Xishuangbanna Dai Nationality Autonomous Prefecture, Jinghong City, Jinuo Mountain, Jinuo Ethnic Township, <named-content xmlns:xlink="http://www.w3.org/1999/xlink" content-type="dwc:verbatimCoordinates" xlink:type="simple"><named-content content-type="geo-json" specific-use="{&#34;type&#34;:&#34;Point&#34;,&#34;coordinates&#34;:[101.192511,21.914517]}" id="NCID0EMTAI" xlink:type="simple">21°54'52.26"N, 101°11'33.04"E</named-content></named-content>, alt. 630 m, on the bark of trees, 3 March 2023, L.L. Liu et al. 20230377 (<named-content xmlns:xlink="http://www.w3.org/1999/xlink" content-type="dwc:institutional_code" xlink:title="Shandong Normal University" xlink:href="http://grbio.org/institution/shandong-normal-university" xlink:type="simple">SDNU</named-content>); • <italic>ibid</italic>., 20230381 (<named-content xmlns:xlink="http://www.w3.org/1999/xlink" content-type="dwc:institutional_code" xlink:title="Shandong Normal University" xlink:href="http://grbio.org/institution/shandong-normal-university" xlink:type="simple">SDNU</named-content>).</p></tp:treatment-sec><ref-list><ref id="B25"><mixed-citation xmlns:xlink="http://www.w3.org/1999/xlink" xlink:type="simple"><person-group><name name-style="western"><surname>Thor</surname><given-names>G</given-names></name></person-group> (<year>1997</year>) <article-title>The genus <italic><tp:taxon-name><tp:taxon-name-part taxon-name-part-type="genus">Cryptothecia</tp:taxon-name-part></tp:taxon-name></italic> in Australia and New Zealand and the circumscription of the genus.</article-title><source>Symbolae Botanicae Upsalienses</source><volume>32</volume>(<issue>1</issue>): <fpage>267</fpage>–<lpage>289</lpage>.</mixed-citation></ref><ref id="B24"><mixed-citation xmlns:xlink="http://www.w3.org/1999/xlink" xlink:type="simple"><person-group><name name-style="western"><surname>Thor</surname><given-names>G</given-names></name></person-group> (<year>1991</year>) <article-title>The Placement of <italic><tp:taxon-name><tp:taxon-name-part taxon-name-part-type="genus">Chiodecton</tp:taxon-name-part><tp:taxon-name-part taxon-name-part-type="species">sanguineum</tp:taxon-name-part></tp:taxon-name></italic> (syn. <italic><tp:taxon-name><tp:taxon-name-part taxon-name-part-type="genus">Chiodecton</tp:taxon-name-part><tp:taxon-name-part taxon-name-part-type="species">rubrocinctum</tp:taxon-name-part></tp:taxon-name></italic>), and <italic><tp:taxon-name><tp:taxon-name-part taxon-name-part-type="genus">Cryptothecia</tp:taxon-name-part><tp:taxon-name-part taxon-name-part-type="species">striata</tp:taxon-name-part></tp:taxon-name></italic> sp. nov.</article-title><source>The Bryologist</source><volume>94</volume>(<issue>3</issue>): <fpage>278</fpage>–<lpage>283</lpage>. <ext-link xlink:href="10.2307/3243965" ext-link-type="doi" xlink:type="simple">https://doi.org/10.2307/3243965</ext-link></mixed-citation></ref></ref-list></tp:taxon-treatment>
