# Supplementary material for: ﻿Four new species of Cryptothecia (Arthoniaceae, Ascomycota) and Myriostigma (Arthoniaceae, Ascomycota) from China, based on morphology and molecular phylogeny
Source: MycoKeys. 2025 Mar 5;114:367–83. doi: 10.3897/mycokeys.114.139180 (PMC11905050; doi:10.3897/mycokeys.114.139180)
Supplement: XML Treatment for Myriostigma melanovillosa [file mycokeys.114.139180-treatment3.xml]

<!DOCTYPE tp:taxon-treatment
  PUBLIC "-//TaxonX//DTD Taxonomic Treatment Publishing DTD v0 20100105//EN" "tax-treatment-NSO.dtd">
<tp:taxon-treatment xmlns:tp="http://www.plazi.org/taxpub"><tp:treatment-meta><kwd-group><label>Taxon classification</label><kwd>
                <named-content content-type="kingdom">Fungi</named-content>
              </kwd><kwd>
                <named-content content-type="order">Arthoniales</named-content>
              </kwd><kwd>
                <named-content content-type="family">Arthoniaceae</named-content>
              </kwd></kwd-group><mixed-citation publication-type="journal"><person-group><name><surname>Xue</surname><given-names>Junxia</given-names></name><name><surname>Yang</surname><given-names>Zihao</given-names></name><name><surname>Li</surname><given-names>Ruotong</given-names></name><name><surname>Zhang</surname><given-names>Lulu</given-names></name></person-group><article-title>﻿Four new species of <italic><tp:taxon-name><tp:taxon-name-part taxon-name-part-type="genus" reg="Cryptothecia">Cryptothecia</tp:taxon-name-part></tp:taxon-name></italic> (<tp:taxon-name><tp:taxon-name-part taxon-name-part-type="family">Arthoniaceae</tp:taxon-name-part></tp:taxon-name>, <tp:taxon-name><tp:taxon-name-part taxon-name-part-type="phylum">Ascomycota</tp:taxon-name-part></tp:taxon-name>) and <italic><tp:taxon-name><tp:taxon-name-part taxon-name-part-type="genus" reg="Myriostigma">Myriostigma</tp:taxon-name-part></tp:taxon-name></italic> (<tp:taxon-name><tp:taxon-name-part taxon-name-part-type="family">Arthoniaceae</tp:taxon-name-part></tp:taxon-name>, <tp:taxon-name><tp:taxon-name-part taxon-name-part-type="phylum">Ascomycota</tp:taxon-name-part></tp:taxon-name>) from China, based on morphology and molecular phylogeny</article-title><source>MycoKeys</source><day>05</day><month>03</month><year>2025</year><volume>114</volume><fpage>367</fpage><lpage>383</lpage><pub-id pub-id-type="doi">10.3897/mycokeys.114.139180</pub-id></mixed-citation></tp:treatment-meta><tp:nomenclature><label>﻿</label><tp:taxon-name>
              <object-id xmlns:xlink="http://www.w3.org/1999/xlink" content-type="arpha" xlink:type="simple">91DCB7B4-BE04-5AE2-B50D-74C823DB5907</object-id>
              <tp:taxon-name-part taxon-name-part-type="genus" reg="Myriostigma">Myriostigma</tp:taxon-name-part>
              <tp:taxon-name-part taxon-name-part-type="species" reg="melanovillosa">melanovillosa</tp:taxon-name-part>
              <object-id xmlns:xlink="http://www.w3.org/1999/xlink" content-type="mycobank" xlink:type="simple">855066</object-id>
            </tp:taxon-name><tp:taxon-authority>J.X. Xue &amp; Lu L. Zhang</tp:taxon-authority><tp:taxon-status xmlns:xlink="http://www.w3.org/1999/xlink" xlink:type="simple">sp. nov.</tp:taxon-status><xref ref-type="fig" rid="F4">Fig. 4</xref></tp:nomenclature><tp:treatment-sec sec-type="diagnosis" id="SECID0ELVAI"><title>Diagnosis.</title><p>The new species differs from other species of <italic><tp:taxon-name><tp:taxon-name-part taxon-name-part-type="genus" reg="Myriostigma">Myriostigma</tp:taxon-name-part></tp:taxon-name></italic> in the presence of black or purple dots on the thalli and hyaline to pale yellow ascospores (63–71 × 26–33 µm).</p></tp:treatment-sec><tp:treatment-sec sec-type="material" id="SECID0EYVAI"><title>Type.</title><p>China • Yunnan Province, Xishuangbanna Dai Nationality Autonomous Prefecture, Jinghong City, Primitive Forest Park, <named-content xmlns:xlink="http://www.w3.org/1999/xlink" content-type="dwc:verbatimCoordinates" xlink:type="simple"><named-content content-type="geo-json" specific-use="{&#34;type&#34;:&#34;Point&#34;,&#34;coordinates&#34;:[100.877075,22.032153]}" id="NCID0EBWAI" xlink:type="simple">22°1'55.75"N, 100°52'37.47"E</named-content></named-content>, alt. 689 m, on the bark of trees, 7 March 2023, L.L. Liu et al. 20230635 (<named-content xmlns:xlink="http://www.w3.org/1999/xlink" content-type="dwc:institutional_code" xlink:title="Shandong Normal University" xlink:href="http://grbio.org/institution/shandong-normal-university" xlink:type="simple">SDNU</named-content>, holotype).</p></tp:treatment-sec><tp:treatment-sec sec-type="description" id="SECID0ELWAI"><title>Description.</title><p><bold><italic>Thallus</italic></bold> corticolous, up to 6 cm in diameter, ecorticate, cottony, dull, greenish grey to whitish grey, with black or purple dots, firmly attached to the substrate. <bold><italic>Isidia</italic></bold> not observed. <bold><italic>Prothallus</italic></bold> is usually distinct, thin, whitish byssoid, mainly composed of interwoven and radiating hyphae, 0.7–1.3 mm wide, forming a dark brown to black line while bordering different species. <bold><italic>Medulla</italic></bold> white, with calcium oxalate crystals. <bold><italic>Photobionts</italic></bold> trentepohlioid, cells rounded to elliptical, single or a few cells aggregated, 5–11 × 5–8 µm. <bold><italic>Hyphae</italic></bold> 1–2 µm wide.</p><fig id="F4" position="float" orientation="portrait"><object-id xmlns:xlink="http://www.w3.org/1999/xlink" content-type="doi" xlink:type="simple">10.3897/mycokeys.114.139180.figure4</object-id><object-id xmlns:xlink="http://www.w3.org/1999/xlink" content-type="arpha" xlink:type="simple">E9E70B1F-1F26-57AD-808E-62749FF8DCDB</object-id><label>Figure 4.</label><caption><p><italic><tp:taxon-name><tp:taxon-name-part taxon-name-part-type="genus" reg="Myriostigma">Myriostigma</tp:taxon-name-part><tp:taxon-name-part taxon-name-part-type="species" reg="melanovillosa">melanovillosa</tp:taxon-name-part></tp:taxon-name></italic> (<named-content xmlns:xlink="http://www.w3.org/1999/xlink" content-type="dwc:institutional_code" xlink:title="Shandong Normal University" xlink:href="http://grbio.org/institution/shandong-normal-university" xlink:type="simple">SDNU</named-content> 20230629, type for (<bold>A, B</bold>); <named-content xmlns:xlink="http://www.w3.org/1999/xlink" content-type="dwc:institutional_code" xlink:title="Shandong Normal University" xlink:href="http://grbio.org/institution/shandong-normal-university" xlink:type="simple">SDNU</named-content> 20230635, holotype for (<bold>C, D, E, F</bold>)) <bold>A</bold> prothallus <bold>B</bold> black or purple dots <bold>C</bold> thallus <bold>D</bold> ascigerous areas <bold>E</bold> asci <bold>F</bold> ascospores. Scale bars: 200 µm (<bold>A, B, D</bold>); 500 µm (<bold>C</bold>); 10 µm (<bold>E, F</bold>).</p></caption><graphic xmlns:xlink="http://www.w3.org/1999/xlink" xlink:href="mycokeys-114-367-g004.jpg" position="float" orientation="portrait" xlink:type="simple" id="oo_1270392.jpg"><uri content-type="original_file" xlink:type="simple">https://binary.pensoft.net/fig/1270392</uri></graphic></fig><p><bold><italic>Ascigerous areas</italic></bold> are distinct, generally delimited, erumpent, slightly raised above the thallus level, plaque, irregular in outline, white with dense brown dots indicating individual asci. <bold><italic>Asci</italic></bold> frequent, hyaline, pale yellow when mature, globose to subglobose, often covered by hyaline hyphae, 8-spored, 103–115 × 97–115 µm. <bold><italic>Ascospores</italic></bold> hyaline, pale yellow when mature, oblong, muriform, curved, often broader in the centre, 63–71 × 26–33 µm.</p><p><bold><italic>Pycnidia</italic></bold> were not observed.</p></tp:treatment-sec><tp:treatment-sec sec-type="chemistry" id="SECID0E31AI"><title>Chemistry.</title><p>thallus C+ red, K–, P–, UV+ pale grey-white; medulla and paraphysoids I+ sky-blue. <abbrev xmlns:xlink="http://www.w3.org/1999/xlink" xlink:title="thin layer chromatography" id="ABBRID0EC2AI" xlink:type="simple">TLC</abbrev>: gyrophoric acid, lecanoric acid and confluentic acid.</p></tp:treatment-sec><tp:treatment-sec sec-type="etymology" id="SECID0EG2AI"><title>Etymology.</title><p>The epithet refers to the presence of black or purple dots on the thallus.</p></tp:treatment-sec><tp:treatment-sec sec-type="ecology" id="SECID0EL2AI"><title>Ecology and distribution.</title><p>This species is found only in China on the bark of trees in a humid tropical forest in Yunnan Province.</p></tp:treatment-sec><tp:treatment-sec sec-type="notes" id="SECID0EQ2AI"><title>Notes.</title><p>Morphologically, <italic><tp:taxon-name><tp:taxon-name-part taxon-name-part-type="genus" reg="Myriostigma">Myriostigma</tp:taxon-name-part><tp:taxon-name-part taxon-name-part-type="species" reg="melanovillosa">melanovillosa</tp:taxon-name-part></tp:taxon-name></italic> is similar to <italic><tp:taxon-name><tp:taxon-name-part taxon-name-part-type="genus" reg="Myriostigma">M.</tp:taxon-name-part><tp:taxon-name-part taxon-name-part-type="species" reg="irregularis">irregularis</tp:taxon-name-part></tp:taxon-name></italic> Lücking, Aptroot, Kalb &amp; Elix, as they both have irregular erumpent and with brown dots whitish ascigerous areas, but <italic><tp:taxon-name><tp:taxon-name-part taxon-name-part-type="genus" reg="Myriostigma">M.</tp:taxon-name-part><tp:taxon-name-part taxon-name-part-type="species" reg="irregularis">irregularis</tp:taxon-name-part></tp:taxon-name></italic> has narrower asci (40–70 µm wide) and psoromic acid, subpsoromic acid, 2′-<italic>O</italic>-demethylpsoromic acid and trace confluentic acid as secondary metabolites (<xref ref-type="bibr" rid="B15">Lücking et al. 2006</xref>).</p><p>Phylogenetically, <italic><tp:taxon-name><tp:taxon-name-part taxon-name-part-type="genus" reg="Myriostigma">Myriostigma</tp:taxon-name-part><tp:taxon-name-part taxon-name-part-type="species" reg="melanovillosa">melanovillosa</tp:taxon-name-part></tp:taxon-name></italic> is clustered with <italic><tp:taxon-name><tp:taxon-name-part taxon-name-part-type="genus" reg="Stirtonia">Stirtonia</tp:taxon-name-part><tp:taxon-name-part taxon-name-part-type="species" reg="neotropica">neotropica</tp:taxon-name-part></tp:taxon-name></italic> Aptroot. They both have C+ red thalli and 8-spored asci, but <italic><tp:taxon-name><tp:taxon-name-part taxon-name-part-type="genus" reg="Stirtonia">S.</tp:taxon-name-part><tp:taxon-name-part taxon-name-part-type="species" reg="neotropica">neotropica</tp:taxon-name-part></tp:taxon-name></italic> has linear shape ascigerous areas, ovoid asci and transversely septate ascospores (35–38 × 10–12 µm) (<xref ref-type="bibr" rid="B1">Aptroot 2009</xref>).</p></tp:treatment-sec><tp:treatment-sec sec-type="material" id="SECID0EW5AI"><title>Additional specimens examined.</title><p>China • Yunnan Province, Xishuangbanna Dai Nationality Autonomous Prefecture, Jinghong City, Primitive Forest Park, <named-content xmlns:xlink="http://www.w3.org/1999/xlink" content-type="dwc:verbatimCoordinates" xlink:type="simple"><named-content content-type="geo-json" specific-use="{&#34;type&#34;:&#34;Point&#34;,&#34;coordinates&#34;:[100.877075,22.032153]}" id="NCID0E65AI" xlink:type="simple">22°1'55.75"N, 100°52'37.47"E</named-content></named-content>, alt. 689 m, on the bark of trees, 7 March 2023, L.L. Liu et al. 20230629 (<named-content xmlns:xlink="http://www.w3.org/1999/xlink" content-type="dwc:institutional_code" xlink:title="Shandong Normal University" xlink:href="http://grbio.org/institution/shandong-normal-university" xlink:type="simple">SDNU</named-content>); • <italic>ibid</italic>., 20234628 (<named-content xmlns:xlink="http://www.w3.org/1999/xlink" content-type="dwc:institutional_code" xlink:title="Shandong Normal University" xlink:href="http://grbio.org/institution/shandong-normal-university" xlink:type="simple">SDNU</named-content>).</p></tp:treatment-sec><ref-list><ref id="B15"><mixed-citation xmlns:xlink="http://www.w3.org/1999/xlink" xlink:type="simple"><person-group><name name-style="western"><surname>Lücking</surname><given-names>R</given-names></name><name name-style="western"><surname>Thor</surname><given-names>G</given-names></name><name name-style="western"><surname>Aptroot</surname><given-names>A</given-names></name><name name-style="western"><surname>Kalb</surname><given-names>K</given-names></name><name name-style="western"><surname>Elix</surname><given-names>JA</given-names></name></person-group> (<year>2006</year>) <article-title>The <italic><tp:taxon-name><tp:taxon-name-part taxon-name-part-type="genus">Cryptothecia</tp:taxon-name-part><tp:taxon-name-part taxon-name-part-type="species">candida</tp:taxon-name-part></tp:taxon-name></italic> complex revisited.</article-title><source>Lichenologist</source><volume>38</volume>(<issue>3</issue>): <fpage>235</fpage>–<lpage>240</lpage>. <ext-link xlink:href="10.1017/S0024282906005603" ext-link-type="doi" xlink:type="simple">https://doi.org/10.1017/S0024282906005603</ext-link></mixed-citation></ref><ref id="B1"><mixed-citation xmlns:xlink="http://www.w3.org/1999/xlink" xlink:type="simple"><person-group><name name-style="western"><surname>Aptroot</surname><given-names>A</given-names></name></person-group> (<year>2009</year>) <article-title>A revision of the lichen genus <italic><tp:taxon-name><tp:taxon-name-part taxon-name-part-type="genus">Stirtonia</tp:taxon-name-part></tp:taxon-name></italic>.</article-title><source>Lichenologist</source><volume>41</volume>(<issue>5–6</issue>): <fpage>1</fpage>–<lpage>11</lpage>. <ext-link xlink:href="10.1017/S0024282909990107" ext-link-type="doi" xlink:type="simple">https://doi.org/10.1017/S0024282909990107</ext-link></mixed-citation></ref></ref-list></tp:taxon-treatment>
