# Supplementary material for: ﻿Four new species of Cryptothecia (Arthoniaceae, Ascomycota) and Myriostigma (Arthoniaceae, Ascomycota) from China, based on morphology and molecular phylogeny
Source: MycoKeys. 2025 Mar 5;114:367–83. doi: 10.3897/mycokeys.114.139180 (PMC11905050; doi:10.3897/mycokeys.114.139180)
Supplement: XML Treatment for Myriostigma visus-blotch [file mycokeys.114.139180-treatment4.xml]

<!DOCTYPE tp:taxon-treatment
  PUBLIC "-//TaxonX//DTD Taxonomic Treatment Publishing DTD v0 20100105//EN" "tax-treatment-NSO.dtd">
<tp:taxon-treatment xmlns:tp="http://www.plazi.org/taxpub"><tp:treatment-meta><kwd-group><label>Taxon classification</label><kwd>
                <named-content content-type="kingdom">Fungi</named-content>
              </kwd><kwd>
                <named-content content-type="order">Arthoniales</named-content>
              </kwd><kwd>
                <named-content content-type="family">Arthoniaceae</named-content>
              </kwd></kwd-group><mixed-citation publication-type="journal"><person-group><name><surname>Xue</surname><given-names>Junxia</given-names></name><name><surname>Yang</surname><given-names>Zihao</given-names></name><name><surname>Li</surname><given-names>Ruotong</given-names></name><name><surname>Zhang</surname><given-names>Lulu</given-names></name></person-group><article-title>﻿Four new species of <italic><tp:taxon-name><tp:taxon-name-part taxon-name-part-type="genus" reg="Cryptothecia">Cryptothecia</tp:taxon-name-part></tp:taxon-name></italic> (<tp:taxon-name><tp:taxon-name-part taxon-name-part-type="family">Arthoniaceae</tp:taxon-name-part></tp:taxon-name>, <tp:taxon-name><tp:taxon-name-part taxon-name-part-type="phylum">Ascomycota</tp:taxon-name-part></tp:taxon-name>) and <italic><tp:taxon-name><tp:taxon-name-part taxon-name-part-type="genus" reg="Myriostigma">Myriostigma</tp:taxon-name-part></tp:taxon-name></italic> (<tp:taxon-name><tp:taxon-name-part taxon-name-part-type="family">Arthoniaceae</tp:taxon-name-part></tp:taxon-name>, <tp:taxon-name><tp:taxon-name-part taxon-name-part-type="phylum">Ascomycota</tp:taxon-name-part></tp:taxon-name>) from China, based on morphology and molecular phylogeny</article-title><source>MycoKeys</source><day>05</day><month>03</month><year>2025</year><volume>114</volume><fpage>367</fpage><lpage>383</lpage><pub-id pub-id-type="doi">10.3897/mycokeys.114.139180</pub-id></mixed-citation></tp:treatment-meta><tp:nomenclature><label>﻿</label><tp:taxon-name>
              <object-id xmlns:xlink="http://www.w3.org/1999/xlink" content-type="arpha" xlink:type="simple">300734BC-667D-5854-9AD5-77EDF677CE68</object-id>
              <tp:taxon-name-part taxon-name-part-type="genus" reg="Myriostigma">Myriostigma</tp:taxon-name-part>
              <tp:taxon-name-part taxon-name-part-type="species" reg="visus-blotch">visus-blotch</tp:taxon-name-part>
              <object-id xmlns:xlink="http://www.w3.org/1999/xlink" content-type="mycobank" xlink:type="simple">855067</object-id>
            </tp:taxon-name><tp:taxon-authority>J.X. Xue &amp; Lu L. Zhang</tp:taxon-authority><tp:taxon-status xmlns:xlink="http://www.w3.org/1999/xlink" xlink:type="simple">sp. nov.</tp:taxon-status><xref ref-type="fig" rid="F5">Fig. 5</xref></tp:nomenclature><tp:treatment-sec sec-type="diagnosis" id="SECID0E5ABI"><title>Diagnosis.</title><p>The new species differs from other species of <italic><tp:taxon-name><tp:taxon-name-part taxon-name-part-type="genus" reg="Myriostigma">Myriostigma</tp:taxon-name-part></tp:taxon-name></italic> in ascigerous areas, which have many irregular small patches that are scattered or clustered together radially elongated; hyaline ascospores (31–)37–74 × (14–)17–29 µm.</p></tp:treatment-sec><tp:treatment-sec sec-type="material" id="SECID0EUBBI"><title>Type.</title><p>China • Yunnan Province, Xishuangbanna Dai Nationality Autonomous Prefecture, Jinghong City, Primitive Forest Park, <named-content xmlns:xlink="http://www.w3.org/1999/xlink" content-type="dwc:verbatimCoordinates" xlink:type="simple"><named-content content-type="geo-json" specific-use="{&#34;type&#34;:&#34;Point&#34;,&#34;coordinates&#34;:[100.884947,22.036031]}" id="NCID0E4BBI" xlink:type="simple">22°2'9.71"N, 100°53'5.81"E</named-content></named-content>, alt. 716 m, on the bark of trees, 7 March 2023, L.L. Liu et al. 20230681 (<named-content xmlns:xlink="http://www.w3.org/1999/xlink" content-type="dwc:institutional_code" xlink:title="Shandong Normal University" xlink:href="http://grbio.org/institution/shandong-normal-university" xlink:type="simple">SDNU</named-content>, holotype); • <italic>ibid</italic>., Mengla County, Menglun Town, Xishuangbanna Tropical Botanical Garden, <named-content xmlns:xlink="http://www.w3.org/1999/xlink" content-type="dwc:verbatimCoordinates" xlink:type="simple"><named-content content-type="geo-json" specific-use="{&#34;type&#34;:&#34;Point&#34;,&#34;coordinates&#34;:[101.268208,21.920017]}" id="NCID0EMCBI" xlink:type="simple">21°55'12.06"N, 101°16'5.55"E</named-content></named-content>, alt. 496 m, on the bark of trees, 5 March 2023, L.L. Liu et al. 20231187 (<named-content xmlns:xlink="http://www.w3.org/1999/xlink" content-type="dwc:institutional_code" xlink:title="Shandong Normal University" xlink:href="http://grbio.org/institution/shandong-normal-university" xlink:type="simple">SDNU</named-content>, paratype).</p><fig id="F5" position="float" orientation="portrait"><object-id xmlns:xlink="http://www.w3.org/1999/xlink" content-type="doi" xlink:type="simple">10.3897/mycokeys.114.139180.figure5</object-id><object-id xmlns:xlink="http://www.w3.org/1999/xlink" content-type="arpha" xlink:type="simple">0A1DB6B3-CB66-5B74-9511-F8E2F511D785</object-id><label>Figure 5.</label><caption><p><italic><tp:taxon-name><tp:taxon-name-part taxon-name-part-type="genus" reg="Myriostigma">Myriostigma</tp:taxon-name-part><tp:taxon-name-part taxon-name-part-type="species" reg="visus-blotch">visus-blotch</tp:taxon-name-part></tp:taxon-name></italic> (<named-content xmlns:xlink="http://www.w3.org/1999/xlink" content-type="dwc:institutional_code" xlink:title="Shandong Normal University" xlink:href="http://grbio.org/institution/shandong-normal-university" xlink:type="simple">SDNU</named-content> 20230950, type for (<bold>A, B</bold>); <named-content xmlns:xlink="http://www.w3.org/1999/xlink" content-type="dwc:institutional_code" xlink:title="Shandong Normal University" xlink:href="http://grbio.org/institution/shandong-normal-university" xlink:type="simple">SDNU</named-content> 20230681, holotype for (<bold>C, D</bold>); <named-content xmlns:xlink="http://www.w3.org/1999/xlink" content-type="dwc:institutional_code" xlink:title="Shandong Normal University" xlink:href="http://grbio.org/institution/shandong-normal-university" xlink:type="simple">SDNU</named-content> 20230847, type for (<bold>E, F</bold>)) <bold>A</bold> thallus and prothallus <bold>B</bold> ascigerous areas <bold>C</bold> asci <bold>D</bold> ascospores <bold>E</bold> pycnidia <bold>F</bold> conidia. Scale bars: 500 µm (<bold>A, B</bold>); 10 µm (<bold>C, D, E, F</bold>).</p></caption><graphic xmlns:xlink="http://www.w3.org/1999/xlink" xlink:href="mycokeys-114-367-g005.jpg" position="float" orientation="portrait" xlink:type="simple" id="oo_1270393.jpg"><uri content-type="original_file" xlink:type="simple">https://binary.pensoft.net/fig/1270393</uri></graphic></fig></tp:treatment-sec><tp:treatment-sec sec-type="description" id="SECID0E3EBI"><title>Description.</title><p><bold><italic>Thallus</italic></bold> corticolous or bambusicolous, up to 6.5 cm in diameter, ecorticate, cottony, dull, pale green to greenish grey, firmly attached to the substrate. <bold><italic>Isidia</italic></bold> not observed. <bold><italic>Prothallus</italic></bold> is usually distinct, thin, whitish byssoid, mainly composed of interwoven and radiating hyphae, 0.8–2.5 mm wide, forming a dark brown to black line while bordering different species. <bold><italic>Medulla</italic></bold> white, with calcium oxalate crystals. <bold><italic>Photobionts</italic></bold> trentepohlioid, cells elliptical to oblong, single or aggregate into bundles, 6–14 × 6–9 µm. <bold><italic>Hyphae</italic></bold> 1–2 µm wide.</p><p><bold><italic>Ascigerous areas</italic></bold> are distinct, generally delimited, slightly raised above the thallus level, developing in the thallus centre, colour lighter than the thallus, many irregular small patches that are scattered or clustered together radially elongated. <bold><italic>Asci</italic></bold> hyaline, globose to subglobose, often covered by hyaline hyphae, 8-spored, 82–91 × 81–90 µm. <bold><italic>Ascospores</italic></bold> hyaline, oblong, muriform, curved, often broader in the centre, (31–)37–74 × (14–)17–29 µm.</p><p><bold><italic>Pycnidia</italic></bold> hyaline, globose to subglobose, scattered and immersed across the thallus, 55–85 × 54–80 μm. <bold><italic>Conidia</italic></bold> hyaline, short bacilliform, 4–5 × 0.9–1 μm.</p></tp:treatment-sec><tp:treatment-sec sec-type="chemistry" id="SECID0EPHBI"><title>Chemistry.</title><p>thallus C+ red, K+ pale yellow, P–, UV+ pale grey-white; medulla and paraphysoids I+ sky-blue. <abbrev xmlns:xlink="http://www.w3.org/1999/xlink" xlink:title="thin layer chromatography" id="ABBRID0EVHBI" xlink:type="simple">TLC</abbrev>: gyrophoric acid, lecanoric acid and confluentic acid.</p></tp:treatment-sec><tp:treatment-sec sec-type="etymology" id="SECID0EZHBI"><title>Etymology.</title><p>The epithet refers to its ascigerous areas having many irregular pale green small patches.</p></tp:treatment-sec><tp:treatment-sec sec-type="ecology" id="SECID0EIIBI"><title>Ecology and distribution.</title><p>This species is found only in China on bamboo and trees in humid tropical forests in Hainan and Yunnan Provinces.</p></tp:treatment-sec><tp:treatment-sec sec-type="notes" id="SECID0ENIBI"><title>Notes.</title><p><italic><tp:taxon-name><tp:taxon-name-part taxon-name-part-type="genus" reg="Myriostigma">Myriostigma</tp:taxon-name-part><tp:taxon-name-part taxon-name-part-type="species" reg="visus-blotch">visus-blotch</tp:taxon-name-part></tp:taxon-name></italic> is widely distributed in the Xishuangbanna Dai Nationality Autonomous Prefecture. The ascigerous areas of <italic><tp:taxon-name><tp:taxon-name-part taxon-name-part-type="genus" reg="Myriostigma">M.</tp:taxon-name-part><tp:taxon-name-part taxon-name-part-type="species" reg="visus-blotch">visus-blotch</tp:taxon-name-part></tp:taxon-name></italic> begin as a small bulge slightly higher than the thallus and gradually become multiple small patches or radially elongated in the centre of the thallus, and the colour of the ascigerous areas is pale green. In addition, we found that species with asci generally do not have pycnidia, and species with pycnidia generally do not have asci.</p><p>Phylogenetically, <italic><tp:taxon-name><tp:taxon-name-part taxon-name-part-type="genus" reg="Myriostigma">Myriostigma</tp:taxon-name-part><tp:taxon-name-part taxon-name-part-type="species" reg="visus-blotch">visus-blotch</tp:taxon-name-part></tp:taxon-name></italic> is clustered with <italic><tp:taxon-name><tp:taxon-name-part taxon-name-part-type="genus" reg="Myriostigma">M.</tp:taxon-name-part><tp:taxon-name-part taxon-name-part-type="species" reg="flavescens">flavescens</tp:taxon-name-part></tp:taxon-name></italic> J.X. Xue &amp; Lu L. Zhang and <italic><tp:taxon-name><tp:taxon-name-part taxon-name-part-type="genus" reg="Myriostigma">M.</tp:taxon-name-part><tp:taxon-name-part taxon-name-part-type="species" reg="laxipunctata">laxipunctata</tp:taxon-name-part></tp:taxon-name></italic> J.X. Xue &amp; Lu L. Zhang. They all have C+ red thalli, globose asci and muriform ascospores, but <italic><tp:taxon-name><tp:taxon-name-part taxon-name-part-type="genus" reg="Myriostigma">M.</tp:taxon-name-part><tp:taxon-name-part taxon-name-part-type="species" reg="flavescens">flavescens</tp:taxon-name-part></tp:taxon-name></italic> has a black linear shape prothallus, white ascigerous areas and yellow ascospores (58–76 × 19–28 µm). <italic><tp:taxon-name><tp:taxon-name-part taxon-name-part-type="genus" reg="Myriostigma">M.</tp:taxon-name-part><tp:taxon-name-part taxon-name-part-type="species" reg="laxipunctata">laxipunctata</tp:taxon-name-part></tp:taxon-name></italic> has complete ascigerous areas (not small patches or radially elongated), larger asci (95–124 × 93–119 µm), and loose brown dots indicating asci (<xref ref-type="bibr" rid="B28">Xue et al. 2024</xref>).</p></tp:treatment-sec><tp:treatment-sec sec-type="material" id="SECID0EKMBI"><title>Additional specimens examined.</title><p>China • Hainan Province, Baoting Li and Miao Autonomous County, Qixianling Hot Spring National Forest Park, <named-content xmlns:xlink="http://www.w3.org/1999/xlink" content-type="dwc:verbatimCoordinates" xlink:type="simple"><named-content content-type="geo-json" specific-use="{&#34;type&#34;:&#34;Point&#34;,&#34;coordinates&#34;:[109.696644,18.704008]}" id="NCID0ETMBI" xlink:type="simple">18°42'14.43"N, 109°41'47.92"E</named-content></named-content>, alt. 325 m, on the bark of trees, 8 March 2023, J.X. Xue et al. 20230142 (<named-content xmlns:xlink="http://www.w3.org/1999/xlink" content-type="dwc:institutional_code" xlink:title="Shandong Normal University" xlink:href="http://grbio.org/institution/shandong-normal-university" xlink:type="simple">SDNU</named-content>); • <italic>ibid</italic>., 20230138 (<named-content xmlns:xlink="http://www.w3.org/1999/xlink" content-type="dwc:institutional_code" xlink:title="Shandong Normal University" xlink:href="http://grbio.org/institution/shandong-normal-university" xlink:type="simple">SDNU</named-content>); • <italic>ibid</italic>., 20230134 (<named-content xmlns:xlink="http://www.w3.org/1999/xlink" content-type="dwc:institutional_code" xlink:title="Shandong Normal University" xlink:href="http://grbio.org/institution/shandong-normal-university" xlink:type="simple">SDNU</named-content>); • Yunnan Province, Xishuangbanna Dai Nationality Autonomous Prefecture, Jinghong City, Mengla County, Menglun Town, Xishuangbanna Tropical Botanical Garden, <named-content xmlns:xlink="http://www.w3.org/1999/xlink" content-type="dwc:verbatimCoordinates" xlink:type="simple"><named-content content-type="geo-json" specific-use="{&#34;type&#34;:&#34;Point&#34;,&#34;coordinates&#34;:[101.258103,21.929278]}" id="NCID0EONBI" xlink:type="simple">21°55'45.40"N, 101°15'29.17"E</named-content></named-content>, alt. 518 m, on the bark of trees, 4 March 2023, L.L. Liu et al. 20230950 (<named-content xmlns:xlink="http://www.w3.org/1999/xlink" content-type="dwc:institutional_code" xlink:title="Shandong Normal University" xlink:href="http://grbio.org/institution/shandong-normal-university" xlink:type="simple">SDNU</named-content>); • <italic>ibid</italic>., 20230969 (<named-content xmlns:xlink="http://www.w3.org/1999/xlink" content-type="dwc:institutional_code" xlink:title="Shandong Normal University" xlink:href="http://grbio.org/institution/shandong-normal-university" xlink:type="simple">SDNU</named-content>); • <italic>ibid</italic>., <named-content xmlns:xlink="http://www.w3.org/1999/xlink" content-type="dwc:verbatimCoordinates" xlink:type="simple"><named-content content-type="geo-json" specific-use="{&#34;type&#34;:&#34;Point&#34;,&#34;coordinates&#34;:[101.261867,21.925039]}" id="NCID0EEOBI" xlink:type="simple">21°55'30.14"N, 101°15'42.72"E</named-content></named-content>, alt. 527 m, on the bark of trees, 5 March 2023, L.L. Liu et al. 20233946 (<named-content xmlns:xlink="http://www.w3.org/1999/xlink" content-type="dwc:institutional_code" xlink:title="Shandong Normal University" xlink:href="http://grbio.org/institution/shandong-normal-university" xlink:type="simple">SDNU</named-content>); • <italic>ibid</italic>., <named-content xmlns:xlink="http://www.w3.org/1999/xlink" content-type="dwc:verbatimCoordinates" xlink:type="simple"><named-content content-type="geo-json" specific-use="{&#34;type&#34;:&#34;Point&#34;,&#34;coordinates&#34;:[101.259247,21.930831]}" id="NCID0ETOBI" xlink:type="simple">21°55'50.99"N, 101°15'33.29"E</named-content></named-content>, alt. 512 m, on the bark of trees, 4 March 2023, L.L. Liu et al. 20230973 (<named-content xmlns:xlink="http://www.w3.org/1999/xlink" content-type="dwc:institutional_code" xlink:title="Shandong Normal University" xlink:href="http://grbio.org/institution/shandong-normal-university" xlink:type="simple">SDNU</named-content>); • <italic>ibid</italic>., <named-content xmlns:xlink="http://www.w3.org/1999/xlink" content-type="dwc:verbatimCoordinates" xlink:type="simple"><named-content content-type="geo-json" specific-use="{&#34;type&#34;:&#34;Point&#34;,&#34;coordinates&#34;:[101.243056,21.932211]}" id="NCID0ECPBI" xlink:type="simple">21°55'55.96"N, 101°14'35.00"E</named-content></named-content>, alt. 560 m, on the bark of trees, 4 March 2023, L.L. Liu et al. 20230847 (<named-content xmlns:xlink="http://www.w3.org/1999/xlink" content-type="dwc:institutional_code" xlink:title="Shandong Normal University" xlink:href="http://grbio.org/institution/shandong-normal-university" xlink:type="simple">SDNU</named-content>); • <italic>ibid</italic>., on bamboo, 4 March 2023, L.L. Liu et al. 20230837 (<named-content xmlns:xlink="http://www.w3.org/1999/xlink" content-type="dwc:institutional_code" xlink:title="Shandong Normal University" xlink:href="http://grbio.org/institution/shandong-normal-university" xlink:type="simple">SDNU</named-content>); • <italic>ibid</italic>., Jinuo Mountain, Jinuo Ethnic Township, <named-content xmlns:xlink="http://www.w3.org/1999/xlink" content-type="dwc:verbatimCoordinates" xlink:type="simple"><named-content content-type="geo-json" specific-use="{&#34;type&#34;:&#34;Point&#34;,&#34;coordinates&#34;:[101.192511,21.914517]}" id="NCID0EYPBI" xlink:type="simple">21°54'52.26"N, 101°11'33.04"E</named-content></named-content>, alt. 640 m, on the bark of trees, 3 March 2023, L.L. Liu et al. 20230502 (<named-content xmlns:xlink="http://www.w3.org/1999/xlink" content-type="dwc:institutional_code" xlink:title="Shandong Normal University" xlink:href="http://grbio.org/institution/shandong-normal-university" xlink:type="simple">SDNU</named-content>); • <italic>ibid</italic>., Wild Elephant Valley, <named-content xmlns:xlink="http://www.w3.org/1999/xlink" content-type="dwc:verbatimCoordinates" xlink:type="simple"><named-content content-type="geo-json" specific-use="{&#34;type&#34;:&#34;Point&#34;,&#34;coordinates&#34;:[100.856817,22.177139]}" id="NCID0EHQBI" xlink:type="simple">22°10'37.70"N, 100°51'24.54"E</named-content></named-content>, alt. 749 m, on the bark of trees, 6 March 2023, L.L. Liu et al. 20230602 (<named-content xmlns:xlink="http://www.w3.org/1999/xlink" content-type="dwc:institutional_code" xlink:title="Shandong Normal University" xlink:href="http://grbio.org/institution/shandong-normal-university" xlink:type="simple">SDNU</named-content>); • <italic>ibid</italic>., Primitive Forest Park, <named-content xmlns:xlink="http://www.w3.org/1999/xlink" content-type="dwc:verbatimCoordinates" xlink:type="simple"><named-content content-type="geo-json" specific-use="{&#34;type&#34;:&#34;Point&#34;,&#34;coordinates&#34;:[100.884947,22.036031]}" id="NCID0EWQBI" xlink:type="simple">22°2'9.71"N, 100°53'5.81"E</named-content></named-content>, alt. 746 m, on the bark of trees, 7 March 2023, L.L. Liu et al. 20230692 (<named-content xmlns:xlink="http://www.w3.org/1999/xlink" content-type="dwc:institutional_code" xlink:title="Shandong Normal University" xlink:href="http://grbio.org/institution/shandong-normal-university" xlink:type="simple">SDNU</named-content>).</p></tp:treatment-sec><ref-list><ref id="B28"><mixed-citation xmlns:xlink="http://www.w3.org/1999/xlink" xlink:type="simple"><person-group><name name-style="western"><surname>Xue</surname><given-names>JX</given-names></name><name name-style="western"><surname>Cai</surname><given-names>YT</given-names></name><name name-style="western"><surname>Zhang</surname><given-names>LL</given-names></name></person-group> (<year>2024</year>) <article-title>The phylogeny and taxonomy of <italic><tp:taxon-name><tp:taxon-name-part taxon-name-part-type="genus">Cryptothecia</tp:taxon-name-part></tp:taxon-name></italic> (<tp:taxon-name><tp:taxon-name-part taxon-name-part-type="family">Arthoniaceae</tp:taxon-name-part></tp:taxon-name>, <tp:taxon-name><tp:taxon-name-part taxon-name-part-type="phylum">Ascomycota</tp:taxon-name-part></tp:taxon-name>) and <italic><tp:taxon-name><tp:taxon-name-part taxon-name-part-type="genus">Myriostigma</tp:taxon-name-part></tp:taxon-name></italic> (<tp:taxon-name><tp:taxon-name-part taxon-name-part-type="family">Arthoniaceae</tp:taxon-name-part></tp:taxon-name>, <tp:taxon-name><tp:taxon-name-part taxon-name-part-type="phylum">Ascomycota</tp:taxon-name-part></tp:taxon-name>), including three new species and two new records from China.</article-title><source>Journal of <tp:taxon-name><tp:taxon-name-part taxon-name-part-type="kingdom">Fungi</tp:taxon-name-part></tp:taxon-name></source><volume>10</volume>(<issue>4</issue>): <fpage>274</fpage>–<lpage>288</lpage>. <ext-link xlink:href="10.3390/jof10040274" ext-link-type="doi" xlink:type="simple">https://doi.org/10.3390/jof10040274</ext-link></mixed-citation></ref></ref-list></tp:taxon-treatment>
